# Supplementary material for: Employing deep learning in crisis management and decision making through prediction using time series data in Mosul Dam Northern Iraq
Source: PeerJ Comput Sci. 2024 Oct 31;10:e2416. doi: 10.7717/peerj-cs.2416 (PMC11622834; doi:10.7717/peerj-cs.2416)
Supplement: Supplemental Information 1 [file peerj-cs-10-2416-s001.py]

# install import library

import pandas as pd
import numpy as np
import matplotlib.pyplot as plt
import tensorflow as tf
from sklearn.preprocessing import MinMaxScaler

""" Read dataset.
df = pd.read_csv('data_v3.csv',parse_dates= {"date" : ["year","month","day"]},low_memory=False)

"""Splits input series into train, val and test.      
def split_data(series, train_fraq, test_len=8760):

""" Create a windowed tensorflow dataset 
def window_dataset(data, n_steps, n_horizon, batch_size, shuffle_buffer, multi_var=False, expand_dims=False):

Model Configurations
Define a set of model configurations so that we can call and run each model in the same way. The cgf_model_run dictionary will store the model, its history, and the test datasetset generated.
The default model parameters are:
n_steps: last 14 days
n_horizon: next 7 days
learning rate: 3e-4

Define Each Model

## DNN  MODEL
A single 128 unit layer plus the common 128 and 24 unit layyers with dropout.    
for idx,(x,y) in enumerate(train_ds):
    print(x.shape)
    print(x[0].shape)
    print(x[0])
    print(y.shape)
    print(y[0].shape)
    print(y[0])
    break

def dnn_model(n_steps, n_horizon, n_features, lr):
    tf.keras.backend.clear_session()

    model = tf.keras.models.Sequential([
        tf.keras.layers.Flatten(input_shape=(n_steps, n_features)),
        tf.keras.layers.Dense(128, activation='relu'),
        tf.keras.layers.Dropout(0.3),
        tf.keras.layers.Dense(256, activation='relu'),
        tf.keras.layers.Dropout(0.3),
        tf.keras.layers.Dense(128, activation='relu'),
        tf.keras.layers.Dropout(0.3),
        tf.keras.layers.Dense(n_horizon)
    ], name='dnn')

    loss=tf.keras.losses.Huber()
    optimizer = tf.keras.optimizers.Adam(lr=lr)

    model.compile(loss=loss, optimizer='adam', metrics=['mae'])

    return model

dnn = dnn_model(*get_params(multivar=True))
dnn.summary()


## CNN MODEL
def cnn_model(n_steps, n_horizon, n_features, lr=3e-4):

    tf.keras.backend.clear_session()

    model = tf.keras.models.Sequential([
        tf.keras.layers.Conv1D(64, kernel_size=6, activation='relu', input_shape=(n_steps,n_features)),
        tf.keras.layers.MaxPooling1D(2),
        tf.keras.layers.Conv1D(64, kernel_size=3, activation='relu'),
        tf.keras.layers.MaxPooling1D(2),
        tf.keras.layers.Flatten(),
        tf.keras.layers.Dropout(0.3),
        tf.keras.layers.Dense(128),
        tf.keras.layers.Dropout(0.3),
        tf.keras.layers.Dense(n_horizon)
    ], name="CNN")

    loss= tf.keras.losses.Huber()
    optimizer = tf.keras.optimizers.Adam(lr=lr)

    model.compile(loss=loss, optimizer='adam', metrics=['mae'])

    return model

cnn = cnn_model(*get_params(multivar=True))
cnn.summary()


## LSTM MODEL
def lstm_model(n_steps, n_horizon, n_features, lr):

    tf.keras.backend.clear_session()

    model = tf.keras.models.Sequential([
        tf.keras.layers.LSTM(72, activation='relu', input_shape=(n_steps, n_features), return_sequences=True),
        tf.keras.layers.LSTM(48, activation='relu', return_sequences=False),
        tf.keras.layers.Flatten(),
        tf.keras.layers.Dropout(0.3),
        tf.keras.layers.Dense(128, activation='relu'),
        tf.keras.layers.Dropout(0.3),
        tf.keras.layers.Dense(n_horizon)
    ], name='lstm')

    loss = tf.keras.losses.Huber()
    optimizer = tf.keras.optimizers.Adam(lr=lr)

    model.compile(loss=loss, optimizer='adam', metrics=['mae'])

    return model

lstm = lstm_model(*get_params(multivar=True))
lstm.summary()


## CNN and LSTM Stacked  MODEL
def lstm_cnn_model(n_steps, n_horizon, n_features, lr):

    tf.keras.backend.clear_session()

    model = tf.keras.models.Sequential([
        tf.keras.layers.Conv1D(64, kernel_size=6, activation='relu', input_shape=(n_steps,n_features)),
        tf.keras.layers.MaxPooling1D(2),
        tf.keras.layers.Conv1D(64, kernel_size=3, activation='relu'),
        tf.keras.layers.MaxPooling1D(2),
        tf.keras.layers.LSTM(72, activation='relu', return_sequences=True),
        tf.keras.layers.LSTM(48, activation='relu', return_sequences=False),
        tf.keras.layers.Flatten(),
        tf.keras.layers.Dropout(0.3),
        tf.keras.layers.Dense(128),
        tf.keras.layers.Dropout(0.3),
        tf.keras.layers.Dense(n_horizon)
    ], name="lstm_cnn")

    loss = tf.keras.losses.Huber()
    optimizer = tf.keras.optimizers.Adam(lr=lr)

    model.compile(loss=loss, optimizer='adam', metrics=['mae'])

    return model

lstm_cnn = lstm_cnn_model(*get_params(multivar=True))
lstm_cnn.summary()


## CNN and LSTM with a skip connection MODEL
def lstm_cnn_skip_model(n_steps, n_horizon, n_features, lr):

    tf.keras.backend.clear_session()


    inputs = tf.keras.layers.Input(shape=(n_steps,n_features), name='main')

    conv1 = tf.keras.layers.Conv1D(64, kernel_size=6, activation='relu')(inputs)
    max_pool_1 = tf.keras.layers.MaxPooling1D(2)(conv1)
    conv2 = tf.keras.layers.Conv1D(64, kernel_size=3, activation='relu')(max_pool_1)
    max_pool_2 = tf.keras.layers.MaxPooling1D(2)(conv2)
    lstm_1 = tf.keras.layers.LSTM(72, activation='relu', return_sequences=True)(max_pool_2)
    lstm_2 = tf.keras.layers.LSTM(48, activation='relu', return_sequences=False)(lstm_1)
    flatten = tf.keras.layers.Flatten()(lstm_2)

    skip_flatten = tf.keras.layers.Flatten()(inputs)

    concat = tf.keras.layers.Concatenate(axis=-1)([flatten, skip_flatten])
    drop_1 = tf.keras.layers.Dropout(0.3)(concat)
    dense_1 = tf.keras.layers.Dense(128, activation='relu')(drop_1)
    drop_2 = tf.keras.layers.Dropout(0.3)(dense_1)
    output = tf.keras.layers.Dense(n_horizon)(drop_2)

    model = tf.keras.Model(inputs=inputs, outputs=output, name='lstm_skip')

    loss = tf.keras.losses.Huber()
    optimizer = tf.keras.optimizers.Adam(lr=lr)

    model.compile(loss=loss, optimizer='adam', metrics=['mae'])

    return model

lstm_skip = lstm_cnn_skip_model(*get_params(multivar=True))
lstm_skip.summary()


## lstm_cnn_skip_attention  MODEL
import tensorflow as tf

def lstm_cnn_skip_attention_model(n_steps, n_horizon, n_features, lr):
    tf.keras.backend.clear_session()

    inputs = tf.keras.layers.Input(shape=(n_steps, n_features), name='main')
    conv1 = tf.keras.layers.Conv1D(64, kernel_size=6, activation='relu')(inputs)
    max_pool_1 = tf.keras.layers.MaxPooling1D(2)(conv1)
    conv2 = tf.keras.layers.Conv1D(64, kernel_size=3, activation='relu')(max_pool_1)
    max_pool_2 = tf.keras.layers.MaxPooling1D(2)(conv2)

    lstm_1 = tf.keras.layers.LSTM(72, activation='relu', return_sequences=True)(max_pool_2)
    lstm_2 = tf.keras.layers.LSTM(48, activation='relu', return_sequences=True)(lstm_1)

    # Attention mechanism
    attention = tf.keras.layers.Attention()([lstm_2, lstm_2])
    attention = tf.keras.layers.Flatten()(attention)

    flatten = tf.keras.layers.Flatten()(lstm_2)
    skip_flatten = tf.keras.layers.Flatten()(inputs)

    concat = tf.keras.layers.Concatenate(axis=-1)([flatten, skip_flatten, attention])
    drop_1 = tf.keras.layers.Dropout(0.3)(concat)
    dense_1 = tf.keras.layers.Dense(128, activation='relu')(drop_1)
    drop_2 = tf.keras.layers.Dropout(0.3)(dense_1)
    output = tf.keras.layers.Dense(n_horizon)(drop_2)

    model = tf.keras.Model(inputs=inputs, outputs=output, name='lstm_skip_attention')

    loss = tf.keras.losses.Huber()
    optimizer = tf.keras.optimizers.Adam(lr=lr)

    model.compile(loss=loss, optimizer='adam', metrics=['mae'])

    return model

# Create the model with attention
lstm_skip_attention = lstm_cnn_skip_attention_model(*get_params(multivar=True))
lstm_skip_attention.summary()


model_configs=dict()
run_model("dnn", dnn_model, model_configs, epochs=150)
run_model("cnn", cnn_model, model_configs, epochs=150)
run_model("lstm", lstm_model, model_configs, epochs=150)
run_model("lstm_cnn", lstm_cnn_model, model_configs, epochs=150)
run_model("lstm_skip", lstm_cnn_skip_model, model_configs, epochs=150)
run_model("lstm_cnn_skip_attention_model", lstm_cnn_skip_attention_model, model_configs, epochs=150)


legend = list()

fig, axs = plt.subplots(1, 6, figsize=(25,5))

def plot_graphs(metric, val, ax, upper):
    ax.plot(val['history'].history[metric])
    ax.plot(val['history'].history[f'val_{metric}'])
    ax.set_title(key)
    ax.legend([metric, f"val_{metric}"])
    ax.set_xlabel('epochs')
    ax.set_ylabel(metric)
    ax.set_ylim([0, upper])

for (key, val), ax in zip(model_configs.items(), axs.flatten()):
    plot_graphs('loss', val, ax, 0.2)
print("Loss Curves")


print("MAE Curves")
fig, axs = plt.subplots(1, 6, figsize=(25,5))
for (key, val), ax in zip(model_configs.items(), axs.flatten()):
    plot_graphs('mae', val, ax, 0.6)


names = list()
performance = list()

for key, value in model_configs.items():
    names.append(key)
    mae = value['model'].evaluate(value['test_ds'])
    performance.append(mae[1])

performance_df = pd.DataFrame(performance, index=names, columns=['mae'])
performance_df['error_mw'] = performance_df['mae'] * df['level'].mean()
print(performance_df)


fig, axs = plt.subplots(6, 1, figsize=(18, 10))
days = 250

vline = np.linspace(0, days, days+1)

for (key, val), ax in zip(model_configs.items(), axs):

    test = val['test_ds']
    preds = val['model'].predict(test)

    xbatch, ybatch = iter(test).get_next()

    ax.plot(ybatch.numpy()[:days].reshape(-1))
    ax.plot(preds[:days].reshape(-1))
    ax.set_title(key)
    ax.vlines(vline, ymin=0, ymax=1, linestyle='dotted', transform = ax.get_xaxis_transform())
    ax.legend(["Actual", "Predicted"])

plt.xlabel("days Cumulative")
print('First Two Weeks of Predictions')


fig, axs = plt.subplots(6, 1, figsize=(18, 10))
days = 250

vline = np.linspace(0, days, days+1)

for (key, val), ax in zip(model_configs.items(), axs):

    test = val['test_ds']
    preds = val['model'].predict(test)
    xbatch, ybatch = iter(test).get_next()
    ybatch = scaler.inverse_transform(ybatch.numpy().reshape((67, 7)))
    preds = scaler.inverse_transform(preds)

    ax.plot(ybatch[:days].reshape(-1))
    ax.plot(preds[:days].reshape(-1))
    ax.set_title(key)
    # ax.vlines(vline, ymin=225, ymax=275, linestyle='dotted', transform = ax.get_xaxis_transform())
    ax.legend(["Actual", "Predicted"])

plt.xlabel("days Cumulative")
print('First Two Weeks of Predictions'
