# Supplementary material for: Employing deep learning in crisis management and decision making through prediction using time series data in Mosul Dam Northern Iraq
Source: PeerJ Comput Sci. 2024 Oct 31;10:e2416. doi: 10.7717/peerj-cs.2416 (PMC11622834; doi:10.7717/peerj-cs.2416)
Supplement: Supplemental Information 2 [file peerj-cs-10-2416-s002.csv]

day	month	year	level
1	Oct	1993	253.37
2	Oct	1993	253.64
3	Oct	1993	252.46
4	Oct	1993	252.06
5	Oct	1993	252.99
6	Oct	1993	252.51
7	Oct	1993	252.26
8	Oct	1993	252.61
9	Oct	1993	253.65
10	Oct	1993	252.65
11	Oct	1993	252.36
12	Oct	1993	252.58
13	Oct	1993	252.33
14	Oct	1993	252.84
15	Oct	1993	253.03
16	Oct	1993	252.41
17	Oct	1993	252.82
18	Oct	1993	253.43
19	Oct	1993	252.82
20	Oct	1993	253.38
21	Oct	1993	253.26
22	Oct	1993	252.99
23	Oct	1993	253.17
24	Oct	1993	253.46
25	Oct	1993	252.94
26	Oct	1993	252.93
27	Oct	1993	253.31
28	Oct	1993	252.55
29	Oct	1993	253.02
30	Oct	1993	253.52
31	Oct	1993	253.12
1	Nov	1993	254.15
2	Nov	1993	251.94
3	Nov	1993	252.67
4	Nov	1993	253.27
5	Nov	1993	253.27
6	Nov	1993	252.79
7	Nov	1993	253.09
8	Nov	1993	252.88
9	Nov	1993	253.16
10	Nov	1993	253.16
11	Nov	1993	252.78
12	Nov	1993	253.63
13	Nov	1993	253.15
14	Nov	1993	253.06
15	Nov	1993	254.1
16	Nov	1993	252.8
17	Nov	1993	252.95
18	Nov	1993	253.73
19	Nov	1993	253.73
20	Nov	1993	253.38
21	Nov	1993	253.54
22	Nov	1993	253.65
23	Nov	1993	253
24	Nov	1993	252.64
25	Nov	1993	252.45
26	Nov	1993	253.23
27	Nov	1993	253.93
28	Nov	1993	253.89
29	Nov	1993	253.35
30	Nov	1993	254.3
1	Dec	1993	254.26
2	Dec	1993	253.64
3	Dec	1993	253.6
4	Dec	1993	253.08
5	Dec	1993	253.4
6	Dec	1993	253.35
7	Dec	1993	252.81
8	Dec	1993	254.01
9	Dec	1993	253.44
10	Dec	1993	254.08
11	Dec	1993	253.52
12	Dec	1993	253.66
13	Dec	1993	253.04
14	Dec	1993	253.77
15	Dec	1993	254.35
16	Dec	1993	253.59
17	Dec	1993	253.44
18	Dec	1993	252.81
19	Dec	1993	253.02
20	Dec	1993	252.86
21	Dec	1993	253.34
22	Dec	1993	253.06
23	Dec	1993	252.79
24	Dec	1993	253.17
25	Dec	1993	253.42
26	Dec	1993	253.28
27	Dec	1993	254.15
28	Dec	1993	253.3
29	Dec	1993	253.41
30	Dec	1993	253.52
31	Dec	1993	253.84
1	Jan	1994	253.98
2	Jan	1994	254.26
3	Jan	1994	254.41
4	Jan	1994	255.01
5	Jan	1994	255.71
6	Jan	1994	254.59
7	Jan	1994	253.52
8	Jan	1994	252.22
9	Jan	1994	252.4
10	Jan	1994	252.83
11	Jan	1994	253.33
12	Jan	1994	253.21
13	Jan	1994	252.38
14	Jan	1994	252.82
15	Jan	1994	253.48
16	Jan	1994	253.18
17	Jan	1994	254.96
18	Jan	1994	254.76
19	Jan	1994	254.66
20	Jan	1994	254.28
21	Jan	1994	254.07
22	Jan	1994	254.33
23	Jan	1994	254.29
24	Jan	1994	254.66
25	Jan	1994	254.77
26	Jan	1994	254.71
27	Jan	1994	254.62
28	Jan	1994	254.44
29	Jan	1994	254.49
30	Jan	1994	254.72
31	Jan	1994	254.3
1	Feb	1994	252.93
2	Feb	1994	252.3
3	Feb	1994	252.21
4	Feb	1994	252.35
5	Feb	1994	252.15
6	Feb	1994	252.3
7	Feb	1994	253
8	Feb	1994	251.95
9	Feb	1994	252.1
10	Feb	1994	252.04
11	Feb	1994	251.94
12	Feb	1994	251.97
13	Feb	1994	252.16
14	Feb	1994	252.13
15	Feb	1994	252.5
16	Feb	1994	253.6
17	Feb	1994	252.13
18	Feb	1994	251.93
19	Feb	1994	254.1
20	Feb	1994	252.95
21	Feb	1994	252
22	Feb	1994	252.06
23	Feb	1994	252.17
24	Feb	1994	252.11
25	Feb	1994	252.35
26	Feb	1994	252.01
27	Feb	1994	252.25
28	Feb	1994	251.99
1	Mar	1994	252.12
2	Mar	1994	252.07
3	Mar	1994	252.01
4	Mar	1994	251.97
5	Mar	1994	252.18
6	Mar	1994	252.06
7	Mar	1994	252.16
8	Mar	1994	251.91
9	Mar	1994	251.82
10	Mar	1994	252.25
11	Mar	1994	252.11
12	Mar	1994	252.05
13	Mar	1994	252.91
14	Mar	1994	252.59
15	Mar	1994	253.65
16	Mar	1994	252.28
17	Mar	1994	252.86
18	Mar	1994	252.43
19	Mar	1994	251.97
20	Mar	1994	252.34
21	Mar	1994	252.44
22	Mar	1994	252.97
23	Mar	1994	252.43
24	Mar	1994	252.17
25	Mar	1994	252.2
26	Mar	1994	252.31
27	Mar	1994	252.14
28	Mar	1994	252.2
29	Mar	1994	252.41
30	Mar	1994	252.31
31	Mar	1994	252.27
1	Apr	1994	253.31
2	Apr	1994	252.1
3	Apr	1994	253.63
4	Apr	1994	253.01
5	Apr	1994	253.58
6	Apr	1994	254.34
7	Apr	1994	255.72
8	Apr	1994	254.26
9	Apr	1994	254.41
10	Apr	1994	253.86
11	Apr	1994	253.75
12	Apr	1994	253.91
13	Apr	1994	254.88
14	Apr	1994	252.61
15	Apr	1994	253.97
16	Apr	1994	253.37
17	Apr	1994	253.9
18	Apr	1994	253.61
19	Apr	1994	252.31
20	Apr	1994	252.48
21	Apr	1994	253.03
22	Apr	1994	252.75
23	Apr	1994	252.82
24	Apr	1994	252.91
25	Apr	1994	252.21
26	Apr	1994	252.73
27	Apr	1994	252.36
28	Apr	1994	252.51
29	Apr	1994	252.5
30	Apr	1994	252.91
1	May	1994	252.5
2	May	1994	252.76
3	May	1994	252.54
4	May	1994	252.36
5	May	1994	253.16
6	May	1994	253.19
7	May	1994	252.37
8	May	1994	253.34
9	May	1994	253.18
10	May	1994	253.14
11	May	1994	252.44
12	May	1994	252.71
13	May	1994	253.93
14	May	1994	253.35
15	May	1994	252.95
16	May	1994	252.9
17	May	1994	254.4
18	May	1994	253.05
19	May	1994	253.64
20	May	1994	254.25
21	May	1994	253.74
22	May	1994	252.14
23	May	1994	254.25
24	May	1994	253.84
25	May	1994	255.16
26	May	1994	254.24
27	May	1994	254.5
28	May	1994	253.16
29	May	1994	254.66
30	May	1994	254.41
31	May	1994	254.71
1	Jun	1994	254.2
2	Jun	1994	253.28
3	Jun	1994	253.92
4	Jun	1994	252.09
5	Jun	1994	253.64
6	Jun	1994	253.17
7	Jun	1994	253.12
8	Jun	1994	253.29
9	Jun	1994	253.52
10	Jun	1994	253.8
11	Jun	1994	251.8
12	Jun	1994	252.09
13	Jun	1994	251.91
14	Jun	1994	252.38
15	Jun	1994	252.13
16	Jun	1994	253.79
17	Jun	1994	253.71
18	Jun	1994	251.85
19	Jun	1994	252.28
20	Jun	1994	251.83
21	Jun	1994	252.03
22	Jun	1994	252.42
23	Jun	1994	252.68
24	Jun	1994	252.11
25	Jun	1994	252.16
26	Jun	1994	254.18
27	Jun	1994	251.74
28	Jun	1994	251.65
29	Jun	1994	251.75
30	Jun	1994	252.05
1	Jul	1994	252.57
2	Jul	1994	253.23
3	Jul	1994	253.69
4	Jul	1994	254.17
5	Jul	1994	253.37
6	Jul	1994	252.03
7	Jul	1994	252.84
8	Jul	1994	253.8
9	Jul	1994	251.96
10	Jul	1994	253.29
11	Jul	1994	254.21
12	Jul	1994	254.9
13	Jul	1994	252.03
14	Jul	1994	253.39
15	Jul	1994	252.79
16	Jul	1994	253.66
17	Jul	1994	253.04
18	Jul	1994	252.34
19	Jul	1994	253.4
20	Jul	1994	252.98
21	Jul	1994	252.24
22	Jul	1994	252.01
23	Jul	1994	253.67
24	Jul	1994	254.3
25	Jul	1994	254.71
26	Jul	1994	254.07
27	Jul	1994	251.95
28	Jul	1994	251.95
29	Jul	1994	252.66
30	Jul	1994	252.76
31	Jul	1994	252.77
1	Aug	1994	253.6
2	Aug	1994	252.01
3	Aug	1994	251.71
4	Aug	1994	252.04
5	Aug	1994	254.5
6	Aug	1994	253.11
7	Aug	1994	253.63
8	Aug	1994	251.91
9	Aug	1994	252.37
10	Aug	1994	252.32
11	Aug	1994	251.95
12	Aug	1994	253.64
13	Aug	1994	252.4
14	Aug	1994	253.99
15	Aug	1994	254.15
16	Aug	1994	254.63
17	Aug	1994	255.07
18	Aug	1994	255.19
19	Aug	1994	254.5
20	Aug	1994	252.34
21	Aug	1994	254.17
22	Aug	1994	253.79
23	Aug	1994	253.78
24	Aug	1994	255
25	Aug	1994	254.88
26	Aug	1994	254.39
27	Aug	1994	254.55
28	Aug	1994	253.86
29	Aug	1994	254.28
30	Aug	1994	254.22
31	Aug	1994	254.95
1	Sep	1994	254.1
2	Sep	1994	254.86
3	Sep	1994	255.13
4	Sep	1994	255.61
5	Sep	1994	253.57
6	Sep	1994	251.76
7	Sep	1994	252.21
8	Sep	1994	251.78
9	Sep	1994	252.05
10	Sep	1994	252.44
11	Sep	1994	253.24
12	Sep	1994	252.97
13	Sep	1994	252.71
14	Sep	1994	252.6
15	Sep	1994	252.17
16	Sep	1994	252.1
17	Sep	1994	252.18
18	Sep	1994	254.55
19	Sep	1994	254.27
20	Sep	1994	253.96
21	Sep	1994	251.84
22	Sep	1994	252.16
23	Sep	1994	252.34
24	Sep	1994	252.17
25	Sep	1994	253.7
26	Sep	1994	253.54
27	Sep	1994	252.31
28	Sep	1994	252.16
29	Sep	1994	255.33
30	Sep	1994	254.65
1	Oct	1994	252.8
2	Oct	1994	252.5
3	Oct	1994	252.04
4	Oct	1994	252.56
5	Oct	1994	252.58
6	Oct	1994	252.25
7	Oct	1994	252.54
8	Oct	1994	252.17
9	Oct	1994	252.17
10	Oct	1994	252.28
11	Oct	1994	252.55
12	Oct	1994	253.32
13	Oct	1994	252.81
14	Oct	1994	252.64
15	Oct	1994	252.62
16	Oct	1994	252.77
17	Oct	1994	252.21
18	Oct	1994	252.98
19	Oct	1994	253.79
20	Oct	1994	252.49
21	Oct	1994	254.05
22	Oct	1994	252.68
23	Oct	1994	252.61
24	Oct	1994	252.58
25	Oct	1994	252.85
26	Oct	1994	252.56
27	Oct	1994	252.26
28	Oct	1994	252.75
29	Oct	1994	252.97
30	Oct	1994	252.2
31	Oct	1994	252.16
1	Nov	1994	252.58
2	Nov	1994	253.07
3	Nov	1994	252.7
4	Nov	1994	252.12
5	Nov	1994	252.38
6	Nov	1994	252.44
7	Nov	1994	253.02
8	Nov	1994	252.52
9	Nov	1994	253.27
10	Nov	1994	253.05
11	Nov	1994	252.94
12	Nov	1994	252.51
13	Nov	1994	252.83
14	Nov	1994	253.3
15	Nov	1994	252.43
16	Nov	1994	252.65
17	Nov	1994	252.49
18	Nov	1994	253.03
19	Nov	1994	252.47
20	Nov	1994	252.64
21	Nov	1994	252.36
22	Nov	1994	252.49
23	Nov	1994	252.49
24	Nov	1994	252.95
25	Nov	1994	252.58
26	Nov	1994	253.01
27	Nov	1994	252.77
28	Nov	1994	252.66
29	Nov	1994	252.41
30	Nov	1994	252.93
1	Dec	1994	252.86
2	Dec	1994	253.78
3	Dec	1994	254.31
4	Dec	1994	253.83
5	Dec	1994	253.84
6	Dec	1994	253.95
7	Dec	1994	254.11
8	Dec	1994	254
9	Dec	1994	254.1
10	Dec	1994	253.92
11	Dec	1994	253.77
12	Dec	1994	253.72
13	Dec	1994	253.99
14	Dec	1994	253.86
15	Dec	1994	253.77
16	Dec	1994	253.21
17	Dec	1994	252.83
18	Dec	1994	252.66
19	Dec	1994	253.32
20	Dec	1994	252.96
21	Dec	1994	253.3
22	Dec	1994	252.71
23	Dec	1994	252.13
24	Dec	1994	252.92
25	Dec	1994	253.93
26	Dec	1994	253.83
27	Dec	1994	254.08
28	Dec	1994	253.6
29	Dec	1994	253.83
30	Dec	1994	252.84
31	Dec	1994	253.63
1	Jan	1995	253.75
2	Jan	1995	253.22
3	Jan	1995	252.85
4	Jan	1995	253.55
5	Jan	1995	254.08
6	Jan	1995	252.5
7	Jan	1995	252.65
8	Jan	1995	253.21
9	Jan	1995	253.04
10	Jan	1995	252.9
11	Jan	1995	254.05
12	Jan	1995	252.91
13	Jan	1995	253.76
14	Jan	1995	252.56
15	Jan	1995	252.33
16	Jan	1995	252.97
17	Jan	1995	252.23
18	Jan	1995	252.72
19	Jan	1995	252.66
20	Jan	1995	252.89
21	Jan	1995	252.6
22	Jan	1995	252.95
23	Jan	1995	252.85
24	Jan	1995	253.55
25	Jan	1995	253.38
26	Jan	1995	252.78
27	Jan	1995	252.56
28	Jan	1995	252.75
29	Jan	1995	252.83
30	Jan	1995	252.96
31	Jan	1995	252.82
1	Feb	1995	252.91
2	Feb	1995	254.51
3	Feb	1995	252.42
4	Feb	1995	252.71
5	Feb	1995	252.26
6	Feb	1995	253.3
7	Feb	1995	253.54
8	Feb	1995	253.38
9	Feb	1995	253.52
10	Feb	1995	253.31
11	Feb	1995	253.85
12	Feb	1995	253.32
13	Feb	1995	255.8
14	Feb	1995	255.82
15	Feb	1995	255.36
16	Feb	1995	255.74
17	Feb	1995	255.93
18	Feb	1995	255.81
19	Feb	1995	255.53
20	Feb	1995	255.28
21	Feb	1995	255.43
22	Feb	1995	254.48
23	Feb	1995	253.29
24	Feb	1995	254.07
25	Feb	1995	254.11
26	Feb	1995	253.13
27	Feb	1995	253.8
28	Feb	1995	254.26
1	Mar	1995	255.33
2	Mar	1995	253.57
3	Mar	1995	256.09
4	Mar	1995	255.59
5	Mar	1995	255.5
6	Mar	1995	254.34
7	Mar	1995	252.89
8	Mar	1995	253.76
9	Mar	1995	253.27
10	Mar	1995	253.06
11	Mar	1995	253.55
12	Mar	1995	252.24
13	Mar	1995	253.5
14	Mar	1995	253.51
15	Mar	1995	252.79
16	Mar	1995	252.64
17	Mar	1995	252.67
18	Mar	1995	252.86
19	Mar	1995	252.84
20	Mar	1995	252.57
21	Mar	1995	253.52
22	Mar	1995	252.15
23	Mar	1995	252.51
24	Mar	1995	252.66
25	Mar	1995	252.51
26	Mar	1995	253.18
27	Mar	1995	252.32
28	Mar	1995	252.95
29	Mar	1995	253.36
30	Mar	1995	253
31	Mar	1995	253.13
1	Apr	1995	253.84
2	Apr	1995	253.37
3	Apr	1995	252.32
4	Apr	1995	252.64
5	Apr	1995	252.89
6	Apr	1995	252.77
7	Apr	1995	252.71
8	Apr	1995	252.44
9	Apr	1995	253.09
10	Apr	1995	253.09
11	Apr	1995	253.43
12	Apr	1995	253.07
13	Apr	1995	253.68
14	Apr	1995	253.22
15	Apr	1995	253.53
16	Apr	1995	252.85
17	Apr	1995	253.16
18	Apr	1995	252.96
19	Apr	1995	253.15
20	Apr	1995	254.02
21	Apr	1995	252.64
22	Apr	1995	252.94
23	Apr	1995	253.08
24	Apr	1995	252.93
25	Apr	1995	253.51
26	Apr	1995	253.78
27	Apr	1995	254.35
28	Apr	1995	254.19
29	Apr	1995	254.45
30	Apr	1995	254.54
1	May	1995	254.01
2	May	1995	253.7
3	May	1995	253.77
4	May	1995	253.95
5	May	1995	255.09
6	May	1995	255.19
7	May	1995	253.64
8	May	1995	253.71
9	May	1995	253.82
10	May	1995	253.88
11	May	1995	253.66
12	May	1995	253.16
13	May	1995	254.2
14	May	1995	254.1
15	May	1995	253.81
16	May	1995	253.16
17	May	1995	253.03
18	May	1995	252.42
19	May	1995	252.19
20	May	1995	253.46
21	May	1995	253.48
22	May	1995	252.96
23	May	1995	253.65
24	May	1995	254.04
25	May	1995	252.63
26	May	1995	253.18
27	May	1995	253.19
28	May	1995	253.08
29	May	1995	253.52
30	May	1995	252.74
31	May	1995	253.36
1	Jun	1995	253.38
2	Jun	1995	253.5
3	Jun	1995	253.23
4	Jun	1995	252.85
5	Jun	1995	253.27
6	Jun	1995	253.61
7	Jun	1995	253.34
8	Jun	1995	253.14
9	Jun	1995	253.15
10	Jun	1995	253.05
11	Jun	1995	253.7
12	Jun	1995	253.14
13	Jun	1995	253.37
14	Jun	1995	253.48
15	Jun	1995	253.05
16	Jun	1995	253.9
17	Jun	1995	253.28
18	Jun	1995	254.23
19	Jun	1995	253.58
20	Jun	1995	253.77
21	Jun	1995	253.61
22	Jun	1995	253.74
23	Jun	1995	253.06
24	Jun	1995	254.27
25	Jun	1995	255.78
26	Jun	1995	255.19
27	Jun	1995	254.89
28	Jun	1995	255.15
29	Jun	1995	255.11
30	Jun	1995	255.03
1	Jul	1995	253.38
2	Jul	1995	253.5
3	Jul	1995	253.23
4	Jul	1995	252.85
5	Jul	1995	253.27
6	Jul	1995	253.61
7	Jul	1995	253.34
8	Jul	1995	253.14
9	Jul	1995	253.15
10	Jul	1995	253.05
11	Jul	1995	253.7
12	Jul	1995	253.14
13	Jul	1995	253.27
14	Jul	1995	253.48
15	Jul	1995	253.05
16	Jul	1995	253.9
17	Jul	1995	253.28
18	Jul	1995	254.23
19	Jul	1995	253.58
20	Jul	1995	253.77
21	Jul	1995	253.61
22	Jul	1995	253.74
23	Jul	1995	253.06
24	Jul	1995	254.27
25	Jul	1995	255.78
26	Jul	1995	255.19
27	Jul	1995	254.89
28	Jul	1995	255.85
29	Jul	1995	255.11
30	Jul	1995	255.03
31	Jul	1995
1	Aug	1995	255.03
2	Aug	1995	254.64
3	Aug	1995	254.41
4	Aug	1995	254.87
5	Aug	1995	254.83
6	Aug	1995	254.86
7	Aug	1995	255.46
8	Aug	1995	255.44
9	Aug	1995	254.21
10	Aug	1995	255.21
11	Aug	1995	254.93
12	Aug	1995	254.9
13	Aug	1995	255.19
14	Aug	1995	254.85
15	Aug	1995	254.13
16	Aug	1995	253.26
17	Aug	1995	254.15
18	Aug	1995	254.6
19	Aug	1995	253.7
20	Aug	1995	254.16
21	Aug	1995	255.66
22	Aug	1995	254.81
23	Aug	1995	254.35
24	Aug	1995	254.57
25	Aug	1995	254.92
26	Aug	1995	255.23
27	Aug	1995	254.39
28	Aug	1995	253.78
29	Aug	1995	254.55
30	Aug	1995	254.19
31	Aug	1995	252.26
1	Sep	1995	252.49
2	Sep	1995	252.01
3	Sep	1995	253.52
4	Sep	1995	254.39
5	Sep	1995	252.95
6	Sep	1995	252.44
7	Sep	1995	252.51
8	Sep	1995	252.64
9	Sep	1995	253.37
10	Sep	1995	253.33
11	Sep	1995	252.92
12	Sep	1995	252.6
13	Sep	1995	252.96
14	Sep	1995	253.43
15	Sep	1995	252.89
16	Sep	1995	253.92
17	Sep	1995	252.43
18	Sep	1995	252.44
19	Sep	1995	251.93
20	Sep	1995	251.92
21	Sep	1995	252.83
22	Sep	1995	252.42
23	Sep	1995	253.13
24	Sep	1995	252.16
25	Sep	1995	252.67
26	Sep	1995	252.29
27	Sep	1995	252.44
28	Sep	1995	253.05
29	Sep	1995	253.96
30	Sep	1995	253.63
1	Oct	1995	252.63
2	Oct	1995	252.37
3	Oct	1995	252.15
4	Oct	1995	252.36
5	Oct	1995	253.3
6	Oct	1995	252.99
7	Oct	1995	252.36
8	Oct	1995	252.36
9	Oct	1995	252.66
10	Oct	1995	252.82
11	Oct	1995	253.37
12	Oct	1995	252.92
13	Oct	1995	252.6
14	Oct	1995	252.31
15	Oct	1995	252.99
16	Oct	1995	252.45
17	Oct	1995	253.48
18	Oct	1995	253.8
19	Oct	1995	252.94
20	Oct	1995	253.52
21	Oct	1995	252.13
22	Oct	1995	252.57
23	Oct	1995	253.39
24	Oct	1995	253.05
25	Oct	1995	252.51
26	Oct	1995	252.77
27	Oct	1995	253.79
28	Oct	1995	253.25
29	Oct	1995	253.37
30	Oct	1995	253.08
31	Oct	1995	253.23
1	Nov	1995	253.6
2	Nov	1995	252.95
3	Nov	1995	252.58
4	Nov	1995	253.52
5	Nov	1995	253.7
6	Nov	1995	253.03
7	Nov	1995	252.42
8	Nov	1995	253.97
9	Nov	1995	252.56
10	Nov	1995	252.66
11	Nov	1995	252.13
12	Nov	1995	253.79
13	Nov	1995	253.54
14	Nov	1995	253.31
15	Nov	1995	253.17
16	Nov	1995	253.13
17	Nov	1995	253.05
18	Nov	1995	252.63
19	Nov	1995	254.3
20	Nov	1995	252.35
21	Nov	1995	252.04
22	Nov	1995	251.86
23	Nov	1995	251.87
24	Nov	1995	255.93
25	Nov	1995	254.16
26	Nov	1995	253.92
27	Nov	1995	253.83
28	Nov	1995	254.48
29	Nov	1995	254.31
30	Nov	1995	254.13
1	Dec	1995	254.53
2	Dec	1995	254.31
3	Dec	1995	254.57
4	Dec	1995	254.3
5	Dec	1995	254.36
6	Dec	1995	254.63
7	Dec	1995	254.53
8	Dec	1995	253.96
9	Dec	1995	254.09
10	Dec	1995	255.05
11	Dec	1995	255.52
12	Dec	1995	252.49
13	Dec	1995	253.28
14	Dec	1995	252.94
15	Dec	1995	252.82
16	Dec	1995	253.67
17	Dec	1995	253.86
18	Dec	1995	252.84
19	Dec	1995	253.01
20	Dec	1995	253.62
21	Dec	1995	253.38
22	Dec	1995	253.08
23	Dec	1995	254.14
24	Dec	1995	253.96
25	Dec	1995	254.28
26	Dec	1995	253.7
27	Dec	1995	253.66
28	Dec	1995	254.26
29	Dec	1995	253.15
30	Dec	1995	252.66
31	Dec	1995	253.48
1	Jan	1996	253.6
2	Jan	1996	253.31
3	Jan	1996	254.35
4	Jan	1996	254.78
5	Jan	1996	254.81
6	Jan	1996	253.97
7	Jan	1996	254.52
8	Jan	1996	255.25
9	Jan	1996	254.72
10	Jan	1996	254.91
11	Jan	1996	254.12
12	Jan	1996	253.3
13	Jan	1996	254.49
14	Jan	1996	253.6
15	Jan	1996	255.21
16	Jan	1996	253.16
17	Jan	1996	253.56
18	Jan	1996	254.2
19	Jan	1996	253.66
20	Jan	1996	254.57
21	Jan	1996	254.89
22	Jan	1996	255.35
23	Jan	1996	255.37
24	Jan	1996	255.65
25	Jan	1996	255.21
26	Jan	1996	255.62
27	Jan	1996	255.79
28	Jan	1996	255.47
29	Jan	1996	255.18
30	Jan	1996	255.15
31	Jan	1996	254.12
1	Feb	1996	254.63
2	Feb	1996	254.08
3	Feb	1996	253.67
4	Feb	1996	255.29
5	Feb	1996	253.27
6	Feb	1996	255.18
7	Feb	1996	254.44
8	Feb	1996	255.17
9	Feb	1996	252.05
10	Feb	1996	254.91
11	Feb	1996	254.61
12	Feb	1996	253.43
13	Feb	1996	253.29
14	Feb	1996	252.32
15	Feb	1996	252.03
16	Feb	1996	253.2
17	Feb	1996	252.76
18	Feb	1996	254.2
19	Feb	1996	252.71
20	Feb	1996	253.96
21	Feb	1996	252.3
22	Feb	1996	252.16
23	Feb	1996	252.13
24	Feb	1996	252.37
25	Feb	1996	252.24
26	Feb	1996	252.3
27	Feb	1996	252.31
28	Feb	1996	252.33
29	Feb	1996	253.41
1	Mar	1996	252.3
2	Mar	1996	252.36
3	Mar	1996	253.04
4	Mar	1996	253.14
5	Mar	1996	253.98
6	Mar	1996	253.57
7	Mar	1996	252.06
8	Mar	1996	252.98
9	Mar	1996	252.56
10	Mar	1996	253.44
11	Mar	1996	254.58
12	Mar	1996	252.8
13	Mar	1996	252.18
14	Mar	1996	251.92
15	Mar	1996	252.12
16	Mar	1996	253.66
17	Mar	1996	252.17
18	Mar	1996	253.64
19	Mar	1996	252.07
20	Mar	1996	252.02
21	Mar	1996	252.52
22	Mar	1996	251.99
23	Mar	1996	251.95
24	Mar	1996	251.92
25	Mar	1996	252.02
26	Mar	1996	252.43
27	Mar	1996	252.33
28	Mar	1996	251.94
29	Mar	1996	252.98
30	Mar	1996	252.05
31	Mar	1996	252.35
1	Apr	1996	252.63
2	Apr	1996	252
3	Apr	1996	252.68
4	Apr	1996	252.75
5	Apr	1996	252.89
6	Apr	1996	252.59
7	Apr	1996	253.16
8	Apr	1996	252.21
9	Apr	1996	252.26
10	Apr	1996	252.15
11	Apr	1996	252.43
12	Apr	1996	252.56
13	Apr	1996	252.46
14	Apr	1996	253.5
15	Apr	1996	253.62
16	Apr	1996	253.57
17	Apr	1996	253.41
18	Apr	1996	253.56
19	Apr	1996	253.79
20	Apr	1996	253.86
21	Apr	1996	253.65
22	Apr	1996	253.74
23	Apr	1996	253.7
24	Apr	1996	253.96
25	Apr	1996	253.89
26	Apr	1996	253.86
27	Apr	1996	253.04
28	Apr	1996	252.64
29	Apr	1996	253.68
30	Apr	1996	252.9
1	May	1996	252.97
2	May	1996	253.83
3	May	1996	253.37
4	May	1996	253.26
5	May	1996	253.78
6	May	1996	255.01
7	May	1996	254.03
8	May	1996	252.82
9	May	1996	252.89
10	May	1996	255.38
11	May	1996	254.72
12	May	1996	253.02
13	May	1996	253.15
14	May	1996	252.96
15	May	1996	252.85
16	May	1996	254.64
17	May	1996	255.55
18	May	1996	255.8
19	May	1996	254.94
20	May	1996	253.54
21	May	1996	253.55
22	May	1996	255.09
23	May	1996	255.21
24	May	1996	253.65
25	May	1996	253.9
26	May	1996	254.78
27	May	1996	253.18
28	May	1996	255.13
29	May	1996	254.39
30	May	1996	252.39
31	May	1996	253.69
1	Jun	1996	254.66
2	Jun	1996	253.29
3	Jun	1996	253.63
4	Jun	1996	255.19
5	Jun	1996	253.68
6	Jun	1996	252.12
7	Jun	1996	253.56
8	Jun	1996	255.2
9	Jun	1996	255.19
10	Jun	1996	254.53
11	Jun	1996	254.02
12	Jun	1996	253.76
13	Jun	1996	254.42
14	Jun	1996	255.66
15	Jun	1996	255.83
16	Jun	1996	253.97
17	Jun	1996	254.92
18	Jun	1996	255.19
19	Jun	1996	255.02
20	Jun	1996	254.81
21	Jun	1996	255.88
22	Jun	1996	255.36
23	Jun	1996	253.98
24	Jun	1996	253.72
25	Jun	1996	254.28
26	Jun	1996	254.18
27	Jun	1996	254.02
28	Jun	1996	253.99
29	Jun	1996	255.63
30	Jun	1996	254.14
1	Jul	1996	253.89
2	Jul	1996	253.94
3	Jul	1996	252.71
4	Jul	1996	254.66
5	Jul	1996	255.82
6	Jul	1996	253.88
7	Jul	1996	254.11
8	Jul	1996	254.95
9	Jul	1996	255.29
10	Jul	1996	256.11
11	Jul	1996	255.73
12	Jul	1996	255.69
13	Jul	1996	254.88
14	Jul	1996	255.39
15	Jul	1996	255.96
16	Jul	1996	254.87
17	Jul	1996	254.88
18	Jul	1996	255.17
19	Jul	1996	255.11
20	Jul	1996	254.67
21	Jul	1996	255.51
22	Jul	1996	252.66
23	Jul	1996	255.59
24	Jul	1996	256.04
25	Jul	1996	255.33
26	Jul	1996	255.88
27	Jul	1996	255.31
28	Jul	1996	255.2
29	Jul	1996	254.91
30	Jul	1996	252.9
31	Jul	1996	252.32
1	Aug	1996	253.26
2	Aug	1996	253
3	Aug	1996	254.11
4	Aug	1996	254.09
5	Aug	1996	253.42
6	Aug	1996	254.74
7	Aug	1996	255.26
8	Aug	1996	254.2
9	Aug	1996	255.73
10	Aug	1996	254.15
11	Aug	1996	253.16
12	Aug	1996	253.35
13	Aug	1996	253.55
14	Aug	1996	255.52
15	Aug	1996	255.2
16	Aug	1996	254.45
17	Aug	1996	253.96
18	Aug	1996	255.04
19	Aug	1996	255.39
20	Aug	1996	254.8
21	Aug	1996	254.95
22	Aug	1996	254.93
23	Aug	1996	253.44
24	Aug	1996	254.17
25	Aug	1996	254.03
26	Aug	1996	253.66
27	Aug	1996	253.1
28	Aug	1996	254.55
29	Aug	1996	254.63
30	Aug	1996	255.1
31	Aug	1996	255.7
1	Sep	1996	252.85
2	Sep	1996	254.64
3	Sep	1996	255.38
4	Sep	1996	252.76
5	Sep	1996	253.41
6	Sep	1996	254.2
7	Sep	1996	254.56
8	Sep	1996	255.15
9	Sep	1996	255.89
10	Sep	1996	252.88
11	Sep	1996	252.42
12	Sep	1996	253.9
13	Sep	1996	254.62
14	Sep	1996	254.08
15	Sep	1996	254.27
16	Sep	1996	254.41
17	Sep	1996	254.03
18	Sep	1996	254.26
19	Sep	1996	254.7
20	Sep	1996	254.45
21	Sep	1996	255.41
22	Sep	1996	254.43
23	Sep	1996	254.05
24	Sep	1996	254.57
25	Sep	1996	254.89
26	Sep	1996	255.18
27	Sep	1996	252.44
28	Sep	1996	252.19
29	Sep	1996	252.02
30	Sep	1996	251.83
1	Oct	1996	252.58
2	Oct	1996	252.01
3	Oct	1996	253.46
4	Oct	1996	253.52
5	Oct	1996	252.76
6	Oct	1996	252.77
7	Oct	1996	251.93
8	Oct	1996	252.02
9	Oct	1996	252.47
10	Oct	1996	252.18
11	Oct	1996	252.52
12	Oct	1996	252.23
13	Oct	1996	252.28
14	Oct	1996	252.94
15	Oct	1996	251.88
16	Oct	1996	252
17	Oct	1996	252.19
18	Oct	1996	251.88
19	Oct	1996	252
20	Oct	1996	253.11
21	Oct	1996	252.4
22	Oct	1996	252.24
23	Oct	1996	252.07
24	Oct	1996	252.13
25	Oct	1996	252.67
26	Oct	1996	252.27
27	Oct	1996	252.89
28	Oct	1996	252.35
29	Oct	1996	252
30	Oct	1996	251.84
31	Oct	1996	251.98
1	Nov	1996	252.27
2	Nov	1996	252.32
3	Nov	1996	252.19
4	Nov	1996	253.23
5	Nov	1996	253.25
6	Nov	1996	252.41
7	Nov	1996	252.94
8	Nov	1996	252.18
9	Nov	1996	252.38
10	Nov	1996	252.18
11	Nov	1996	252
12	Nov	1996	252.5
13	Nov	1996	253.53
14	Nov	1996	251.92
15	Nov	1996	252.17
16	Nov	1996	252.48
17	Nov	1996	252.48
18	Nov	1996	252.76
19	Nov	1996	252.39
20	Nov	1996	253.32
21	Nov	1996	252.37
22	Nov	1996	253.83
23	Nov	1996	253.78
24	Nov	1996	253.35
25	Nov	1996	254.47
26	Nov	1996	253.84
27	Nov	1996	254.18
28	Nov	1996	253.69
29	Nov	1996	253.4
30	Nov	1996	252.86
1	Dec	1996	252.64
2	Dec	1996	252.64
3	Dec	1996	253.31
4	Dec	1996	254.82
5	Dec	1996	253.55
6	Dec	1996	253.29
7	Dec	1996	253.79
8	Dec	1996	253.05
9	Dec	1996	252.02
10	Dec	1996	253.76
11	Dec	1996	255.54
12	Dec	1996	254.75
13	Dec	1996	254.07
14	Dec	1996	253.29
15	Dec	1996	253.25
16	Dec	1996	252.74
17	Dec	1996	252.83
18	Dec	1996	253.11
19	Dec	1996	252.83
20	Dec	1996	252.03
21	Dec	1996	251.99
22	Dec	1996	252.04
23	Dec	1996	252.5
24	Dec	1996	253.56
25	Dec	1996	252.32
26	Dec	1996	251.86
27	Dec	1996	252.01
28	Dec	1996	253.64
29	Dec	1996	252.27
30	Dec	1996	251.93
31	Dec	1996	251.77
1	Jan	1997	251.81
2	Jan	1997	251.9
3	Jan	1997	253.68
4	Jan	1997	252.99
5	Jan	1997	253.09
6	Jan	1997	252.31
7	Jan	1997	252.1
8	Jan	1997	251.96
9	Jan	1997	252.83
10	Jan	1997	252.43
11	Jan	1997	253.22
12	Jan	1997	253.24
13	Jan	1997	253.69
14	Jan	1997	253.05
15	Jan	1997	253.59
16	Jan	1997	253.91
17	Jan	1997	253.78
18	Jan	1997	253.94
19	Jan	1997	254.88
20	Jan	1997	254.93
21	Jan	1997	254.2
22	Jan	1997	253.87
23	Jan	1997	254.24
24	Jan	1997	253.45
25	Jan	1997	252.28
26	Jan	1997	252.83
27	Jan	1997	253.44
28	Jan	1997	252.89
29	Jan	1997	253.51
30	Jan	1997	254.2
31	Jan	1997	253.89
1	Feb	1997	253.64
2	Feb	1997	252.7
3	Feb	1997	253.25
4	Feb	1997	252.72
5	Feb	1997	253.25
6	Feb	1997	253.84
7	Feb	1997	252.73
8	Feb	1997	254.66
9	Feb	1997	252.31
10	Feb	1997	252.05
11	Feb	1997	251.8
12	Feb	1997	252.31
13	Feb	1997	251.91
14	Feb	1997	252.17
15	Feb	1997	251.97
16	Feb	1997	251.85
17	Feb	1997	252.08
18	Feb	1997	251.69
19	Feb	1997	251.72
20	Feb	1997	251.9
21	Feb	1997	252.21
22	Feb	1997	251.81
23	Feb	1997	251.78
24	Feb	1997	252
25	Feb	1997	251.97
26	Feb	1997	252.09
27	Feb	1997	253.11
28	Feb	1997	253.28
1	Mar	1997	251.9
2	Mar	1997	252.33
3	Mar	1997	252.19
4	Mar	1997	252.06
5	Mar	1997	252.41
6	Mar	1997	251.86
7	Mar	1997	252.6
8	Mar	1997	253.45
9	Mar	1997	252.67
10	Mar	1997	252.05
11	Mar	1997	252.6
12	Mar	1997	251.99
13	Mar	1997	252.18
14	Mar	1997	252.4
15	Mar	1997	251.8
16	Mar	1997	251.93
17	Mar	1997	251.89
18	Mar	1997	251.87
19	Mar	1997	251.65
20	Mar	1997	252.51
21	Mar	1997	251.87
22	Mar	1997	251.77
23	Mar	1997	251.67
24	Mar	1997	251.78
25	Mar	1997	251.84
26	Mar	1997	251.86
27	Mar	1997	253.28
28	Mar	1997	251.9
29	Mar	1997	251.82
30	Mar	1997	251.65
31	Mar	1997	251.89
1	Apr	1997	251.77
2	Apr	1997	251.85
3	Apr	1997	252.04
4	Apr	1997	252.39
5	Apr	1997	251.75
6	Apr	1997	251.82
7	Apr	1997	251.95
8	Apr	1997	252.29
9	Apr	1997	252.19
10	Apr	1997	251.86
11	Apr	1997	252.01
12	Apr	1997	253.07
13	Apr	1997	252.12
14	Apr	1997	251.9
15	Apr	1997	252.32
16	Apr	1997	252.01
17	Apr	1997	252.44
18	Apr	1997	252.63
19	Apr	1997	253.54
20	Apr	1997	252.52
21	Apr	1997	252.23
22	Apr	1997	252.66
23	Apr	1997	252.9
24	Apr	1997	253.09
25	Apr	1997	253.25
26	Apr	1997	252.98
27	Apr	1997	253.91
28	Apr	1997	251.93
29	Apr	1997	252.07
30	Apr	1997	252.55
1	May	1997	252.73
2	May	1997	252.51
3	May	1997	252.13
4	May	1997	252.28
5	May	1997	252.31
6	May	1997	252.85
7	May	1997	252.03
8	May	1997	254.77
9	May	1997	254.66
10	May	1997	254.65
11	May	1997	253.87
12	May	1997	253
13	May	1997	253.53
14	May	1997	252.56
15	May	1997	253.62
16	May	1997	254
17	May	1997	253.27
18	May	1997	252.31
19	May	1997	252.11
20	May	1997	252.57
21	May	1997	252.86
22	May	1997	252.84
23	May	1997	255.51
24	May	1997	254.41
25	May	1997	253.72
26	May	1997	253.53
27	May	1997	255.42
28	May	1997	254.18
29	May	1997	253.86
30	May	1997	252.52
31	May	1997	254.4
1	Jun	1997	253.98
2	Jun	1997	253.05
3	Jun	1997	251.98
4	Jun	1997	252.59
5	Jun	1997	253.47
6	Jun	1997	255.35
7	Jun	1997	254.81
8	Jun	1997	252.83
9	Jun	1997	253.26
10	Jun	1997	254.58
11	Jun	1997	253.64
12	Jun	1997	252.52
13	Jun	1997	252.74
14	Jun	1997	253.52
15	Jun	1997	253.69
16	Jun	1997	255.56
17	Jun	1997	254.52
18	Jun	1997	254.07
19	Jun	1997	254.27
20	Jun	1997	254.31
21	Jun	1997	254.8
22	Jun	1997	254.92
23	Jun	1997	253.67
24	Jun	1997	255.73
25	Jun	1997	256.04
26	Jun	1997	255.68
27	Jun	1997	254.31
28	Jun	1997	255.23
29	Jun	1997	253.84
30	Jun	1997	254.95
1	Jul	1997	254.85
2	Jul	1997	254.25
3	Jul	1997	254.6
4	Jul	1997	255.52
5	Jul	1997	255.76
6	Jul	1997	255.28
7	Jul	1997	255.44
8	Jul	1997	254.85
9	Jul	1997	254.63
10	Jul	1997	255.08
11	Jul	1997	255.99
12	Jul	1997	253.96
13	Jul	1997	254.93
14	Jul	1997	254.82
15	Jul	1997	252.19
16	Jul	1997	253.22
17	Jul	1997	251.77
18	Jul	1997	252.52
19	Jul	1997	253.24
20	Jul	1997	254.19
21	Jul	1997	254.02
22	Jul	1997	255
23	Jul	1997	256.21
24	Jul	1997	255.34
25	Jul	1997	255.52
26	Jul	1997	254.3
27	Jul	1997	253.77
28	Jul	1997	253.38
29	Jul	1997	252.64
30	Jul	1997	253.19
31	Jul	1997	255.17
1	Aug	1997	251.81
2	Aug	1997	252.1
3	Aug	1997	255.94
4	Aug	1997	254.79
5	Aug	1997	255.21
6	Aug	1997	254.78
7	Aug	1997	255.21
8	Aug	1997	254.01
9	Aug	1997	252.35
10	Aug	1997	255.61
11	Aug	1997	253.86
12	Aug	1997	254.26
13	Aug	1997	252.5
14	Aug	1997	253
15	Aug	1997	253.25
16	Aug	1997	252.15
17	Aug	1997	252.41
18	Aug	1997	252.34
19	Aug	1997	252.01
20	Aug	1997	252.37
21	Aug	1997	254.32
22	Aug	1997	253.57
23	Aug	1997	252.28
24	Aug	1997	252.57
25	Aug	1997	252.28
26	Aug	1997	252.54
27	Aug	1997	252.17
28	Aug	1997	254.2
29	Aug	1997	252.6
30	Aug	1997	251.92
31	Aug	1997	253.05
1	Sep	1997	254.85
2	Sep	1997	254.25
3	Sep	1997	254.6
4	Sep	1997	255.52
5	Sep	1997	255.76
6	Sep	1997	255.28
7	Sep	1997	255.44
8	Sep	1997	254.85
9	Sep	1997	254.63
10	Sep	1997	255.08
11	Sep	1997	255.99
12	Sep	1997	253.96
13	Sep	1997	254.93
14	Sep	1997	254.82
15	Sep	1997	252.19
16	Sep	1997	253.22
17	Sep	1997	251.77
18	Sep	1997	252.52
19	Sep	1997	253.24
20	Sep	1997	254.19
21	Sep	1997	254.02
22	Sep	1997	255
23	Sep	1997	256.21
24	Sep	1997	255.34
25	Sep	1997	255.52
26	Sep	1997	254.3
27	Sep	1997	253.77
28	Sep	1997	253.38
29	Sep	1997	252.64
30	Sep	1997	253.19
1	Oct	1997	252.02
2	Oct	1997	253.1
3	Oct	1997	254.23
4	Oct	1997	252.12
5	Oct	1997	251.92
6	Oct	1997	251.94
7	Oct	1997	253.32
8	Oct	1997	254.46
9	Oct	1997	252.56
10	Oct	1997	252.39
11	Oct	1997	251.74
12	Oct	1997	252.16
13	Oct	1997	252.43
14	Oct	1997	253.76
15	Oct	1997	252.35
16	Oct	1997	252.02
17	Oct	1997	251.89
18	Oct	1997	252.95
19	Oct	1997	254
20	Oct	1997	253.36
21	Oct	1997	251.93
22	Oct	1997	253.21
23	Oct	1997	251.87
24	Oct	1997	252.49
25	Oct	1997	251.92
26	Oct	1997	251.66
27	Oct	1997	251.67
28	Oct	1997	251.71
29	Oct	1997	252.9
30	Oct	1997	252.13
31	Oct	1997	251.91
1	Nov	1997	251.66
2	Nov	1997	251.77
3	Nov	1997	251.77
4	Nov	1997	251.73
5	Nov	1997	252.8
6	Nov	1997	252.73
7	Nov	1997	252.69
8	Nov	1997	254.22
9	Nov	1997	253.99
10	Nov	1997	252.19
11	Nov	1997	251.87
12	Nov	1997	253.54
13	Nov	1997	254.03
14	Nov	1997	252.96
15	Nov	1997	252.1
16	Nov	1997	251.9
17	Nov	1997	251.92
18	Nov	1997	251.9
19	Nov	1997	251.99
20	Nov	1997	252.04
21	Nov	1997	251.95
22	Nov	1997	251.99
23	Nov	1997	252.05
24	Nov	1997	251.83
25	Nov	1997	253.09
26	Nov	1997	252.43
27	Nov	1997	252.95
28	Nov	1997	251.97
29	Nov	1997	252.92
30	Nov	1997	253.87
1	Dec	1997	254.98
2	Dec	1997	254.13
3	Dec	1997	254.09
4	Dec	1997	254.17
5	Dec	1997	254.14
6	Dec	1997	254.56
7	Dec	1997	254.91
8	Dec	1997	254.74
9	Dec	1997	253.16
10	Dec	1997	252.32
11	Dec	1997	252.52
12	Dec	1997	254.35
13	Dec	1997	254.56
14	Dec	1997	252.71
15	Dec	1997	253.86
16	Dec	1997	253.06
17	Dec	1997	254.1
18	Dec	1997	253.53
19	Dec	1997	251.81
20	Dec	1997	251.92
21	Dec	1997	252.13
22	Dec	1997	251.8
23	Dec	1997	251.69
24	Dec	1997	251.82
25	Dec	1997	252.02
26	Dec	1997	252.18
27	Dec	1997	251.94
28	Dec	1997	252.48
29	Dec	1997	252.5
30	Dec	1997	252.7
31	Dec	1997	253.36
1	Jan	1998	254.73
2	Jan	1998	253.96
3	Jan	1998	254.6
4	Jan	1998	255.16
5	Jan	1998	254.89
6	Jan	1998	255.26
7	Jan	1998	255.55
8	Jan	1998	253.39
9	Jan	1998	253.08
10	Jan	1998	254.02
11	Jan	1998	255.3
12	Jan	1998	253.41
13	Jan	1998	255.39
14	Jan	1998	252.25
15	Jan	1998	254.43
16	Jan	1998	254.81
17	Jan	1998	253.54
18	Jan	1998	255.14
19	Jan	1998	254.03
20	Jan	1998	254.29
21	Jan	1998	253.74
22	Jan	1998	254.21
23	Jan	1998	253.67
24	Jan	1998	256.24
25	Jan	1998	254.99
26	Jan	1998	254.24
27	Jan	1998	254.8
28	Jan	1998	253.97
29	Jan	1998	255.12
30	Jan	1998	253.52
31	Jan	1998	256.17
1	Feb	1998	252.27
2	Feb	1998	252.92
3	Feb	1998	253.54
4	Feb	1998	251.91
5	Feb	1998	252.08
6	Feb	1998	251.77
7	Feb	1998	251.72
8	Feb	1998	251.73
9	Feb	1998	251.84
10	Feb	1998	252.31
11	Feb	1998	253.19
12	Feb	1998	254.74
13	Feb	1998	252.25
14	Feb	1998	252.01
15	Feb	1998	251.78
16	Feb	1998	251.79
17	Feb	1998	251.87
18	Feb	1998	251.93
19	Feb	1998	251.9
20	Feb	1998	252.19
21	Feb	1998	251.92
22	Feb	1998	251.71
23	Feb	1998	253.31
24	Feb	1998	253.27
25	Feb	1998	251.86
26	Feb	1998	251.94
27	Feb	1998	252.06
28	Feb	1998	252.16
1	Mar	1998	251.8
2	Mar	1998	253
3	Mar	1998	253.54
4	Mar	1998	251.98
5	Mar	1998	252
6	Mar	1998	252.67
7	Mar	1998	252.19
8	Mar	1998	253.52
9	Mar	1998	252.3
10	Mar	1998	251.87
11	Mar	1998	251.86
12	Mar	1998	253.52
13	Mar	1998	251.87
14	Mar	1998	251.85
15	Mar	1998	251.82
16	Mar	1998	254.12
17	Mar	1998	251.63
18	Mar	1998	251.91
19	Mar	1998	254.15
20	Mar	1998	254.08
21	Mar	1998	254.6
22	Mar	1998	253.22
23	Mar	1998	253.07
24	Mar	1998	251.78
25	Mar	1998	251.97
26	Mar	1998	252.7
27	Mar	1998	252.32
28	Mar	1998	252.36
29	Mar	1998	252.81
30	Mar	1998	252.28
31	Mar	1998	251.85
1	Apr	1998	252.17
2	Apr	1998	251.96
3	Apr	1998	252.2
4	Apr	1998	252.41
5	Apr	1998	252.26
6	Apr	1998	252.89
7	Apr	1998	252.07
8	Apr	1998	252.55
9	Apr	1998	252.03
10	Apr	1998	252.1
11	Apr	1998	252.54
12	Apr	1998	252.66
13	Apr	1998	253.41
14	Apr	1998	253.39
15	Apr	1998	253.31
16	Apr	1998	253.55
17	Apr	1998	252.87
18	Apr	1998	252.18
19	Apr	1998	252.57
20	Apr	1998	252.98
21	Apr	1998	252.17
22	Apr	1998	252.16
23	Apr	1998	252.96
24	Apr	1998	252.97
25	Apr	1998	252.26
26	Apr	1998	252.12
27	Apr	1998	253.43
28	Apr	1998	252.87
29	Apr	1998	253.37
30	Apr	1998	255.69
1	May	1998	253.79
2	May	1998	255.21
3	May	1998	253.43
4	May	1998	253.11
5	May	1998	252.72
6	May	1998	253.92
7	May	1998	255.16
8	May	1998	255.71
9	May	1998	255.8
10	May	1998	255.44
11	May	1998	255.29
12	May	1998	254.67
13	May	1998	252.8
14	May	1998	252.4
15	May	1998	252.22
16	May	1998	252.06
17	May	1998	252.56
18	May	1998	252.98
19	May	1998	252.89
20	May	1998	252.05
21	May	1998	252.17
22	May	1998	252.02
23	May	1998	252
24	May	1998	251.79
25	May	1998	252.79
26	May	1998	253.95
27	May	1998	254.18
28	May	1998	254.9
29	May	1998	254.84
30	May	1998	254.65
31	May	1998	254.81
1	Jun	1998	254.38
2	Jun	1998	254.06
3	Jun	1998	252.5
4	Jun	1998	252.85
5	Jun	1998	254.68
6	Jun	1998	254.51
7	Jun	1998	255.18
8	Jun	1998	254.58
9	Jun	1998	254.78
10	Jun	1998	253.68
11	Jun	1998	254.47
12	Jun	1998	254.04
13	Jun	1998	253.84
14	Jun	1998	254.81
15	Jun	1998	254.05
16	Jun	1998	253.48
17	Jun	1998	255.17
18	Jun	1998	255.24
19	Jun	1998	254.34
20	Jun	1998	254.27
21	Jun	1998	254.9
22	Jun	1998	254.45
23	Jun	1998	255.24
24	Jun	1998	255.05
25	Jun	1998	254.36
26	Jun	1998	255.53
27	Jun	1998	254.96
28	Jun	1998	254.51
29	Jun	1998	255.62
30	Jun	1998	254.46
1	Jul	1998	254.89
2	Jul	1998	254.68
3	Jul	1998	255.38
4	Jul	1998	254.89
5	Jul	1998	254.54
6	Jul	1998	253.54
7	Jul	1998	253.32
8	Jul	1998	253.43
9	Jul	1998	252.74
10	Jul	1998	252.96
11	Jul	1998	252.67
12	Jul	1998	252.07
13	Jul	1998	253.66
14	Jul	1998	251.81
15	Jul	1998	251.86
16	Jul	1998	252.28
17	Jul	1998	252.72
18	Jul	1998	251.91
19	Jul	1998	254.28
20	Jul	1998	252.2
21	Jul	1998	254.83
22	Jul	1998	255.17
23	Jul	1998	253.37
24	Jul	1998	252.62
25	Jul	1998	255.92
26	Jul	1998	252.2
27	Jul	1998	253.89
28	Jul	1998	253.64
29	Jul	1998	253.46
30	Jul	1998	254.48
31	Jul	1998	255.36
1	Aug	1998	255.1
2	Aug	1998	253.02
3	Aug	1998	253.16
4	Aug	1998	253.85
5	Aug	1998	254.53
6	Aug	1998	254.6
7	Aug	1998	253.83
8	Aug	1998	251.94
9	Aug	1998	251.89
10	Aug	1998	253.63
11	Aug	1998	253.54
12	Aug	1998	255.71
13	Aug	1998	253.35
14	Aug	1998	253.88
15	Aug	1998	252.21
16	Aug	1998	253.87
17	Aug	1998	253.24
18	Aug	1998	253.4
19	Aug	1998	254.9
20	Aug	1998	254.53
21	Aug	1998	254.78
22	Aug	1998	253.64
23	Aug	1998	253.1
24	Aug	1998	253.08
25	Aug	1998	252.92
26	Aug	1998	253.63
27	Aug	1998	254.91
28	Aug	1998	254.39
29	Aug	1998	252.54
30	Aug	1998	253.27
31	Aug	1998	253.68
1	Sep	1998	253.14
2	Sep	1998	252.35
3	Sep	1998	251.94
4	Sep	1998	252.92
5	Sep	1998	251.94
6	Sep	1998	254.18
7	Sep	1998	251.85
8	Sep	1998	253.61
9	Sep	1998	254.06
10	Sep	1998	252.33
11	Sep	1998	253.16
12	Sep	1998	253.2
13	Sep	1998	254.62
14	Sep	1998	254.02
15	Sep	1998	253.78
16	Sep	1998	253.02
17	Sep	1998	253.28
18	Sep	1998	254.39
19	Sep	1998	253.83
20	Sep	1998	254.51
21	Sep	1998	253.61
22	Sep	1998	252.85
23	Sep	1998	254.31
24	Sep	1998	253.18
25	Sep	1998	252.5
26	Sep	1998	251.74
27	Sep	1998	251.75
28	Sep	1998	251.68
29	Sep	1998	251.78
30	Sep	1998	251.86
1	Oct	1998	251.73
2	Oct	1998	252.02
3	Oct	1998	251.73
4	Oct	1998	251.65
5	Oct	1998	252.2
6	Oct	1998	252.82
7	Oct	1998	251.9
8	Oct	1998	252.94
9	Oct	1998	251.85
10	Oct	1998	251.86
11	Oct	1998	252
12	Oct	1998	251.95
13	Oct	1998	251.75
14	Oct	1998	252.36
15	Oct	1998	252.17
16	Oct	1998	252.16
17	Oct	1998	252.26
18	Oct	1998	253.15
19	Oct	1998	252.06
20	Oct	1998	251.76
21	Oct	1998	251.76
22	Oct	1998	251.67
23	Oct	1998	251.73
24	Oct	1998	251.96
25	Oct	1998	251.83
26	Oct	1998	251.76
27	Oct	1998	252.75
28	Oct	1998	252.51
29	Oct	1998	251.93
30	Oct	1998	251.71
31	Oct	1998	251.83
1	Nov	1998	251.79
2	Nov	1998	252.26
3	Nov	1998	252.96
4	Nov	1998	251.93
5	Nov	1998	252.17
6	Nov	1998	252.37
7	Nov	1998	252.16
8	Nov	1998	252.17
9	Nov	1998	251.87
10	Nov	1998	251.86
11	Nov	1998	252.05
12	Nov	1998	251.82
13	Nov	1998	253.39
14	Nov	1998	252.94
15	Nov	1998	251.55
16	Nov	1998	251.88
17	Nov	1998	251.8
18	Nov	1998	252.95
19	Nov	1998	254.36
20	Nov	1998	252.16
21	Nov	1998	252.38
22	Nov	1998	253.68
23	Nov	1998	251.94
24	Nov	1998	252.44
25	Nov	1998	254.3
26	Nov	1998	253.58
27	Nov	1998	252.57
28	Nov	1998	251.68
29	Nov	1998	251.84
30	Nov	1998	252.51
1	Dec	1998	251.65
2	Dec	1998	251.99
3	Dec	1998	252.92
4	Dec	1998	253.52
5	Dec	1998	253.31
6	Dec	1998	254.33
7	Dec	1998	253.84
8	Dec	1998	254.2
9	Dec	1998	252.88
10	Dec	1998	253.38
11	Dec	1998	254.27
12	Dec	1998	254.1
13	Dec	1998	253.88
14	Dec	1998	254.67
15	Dec	1998	255.51
16	Dec	1998	253.97
17	Dec	1998	253.6
18	Dec	1998	252.18
19	Dec	1998	254.05
20	Dec	1998	254.45
21	Dec	1998	253.17
22	Dec	1998	253.16
23	Dec	1998	254.58
24	Dec	1998	252.42
25	Dec	1998	253.02
26	Dec	1998	254.34
27	Dec	1998	253.9
28	Dec	1998	255.1
29	Dec	1998	254.64
30	Dec	1998	254.63
31	Dec	1998	255.15
1	Jan	1999	256
2	Jan	1999	255.55
3	Jan	1999	255.39
4	Jan	1999	255.8
5	Jan	1999	255.63
6	Jan	1999	255.51
7	Jan	1999	255.56
8	Jan	1999	253.8
9	Jan	1999	254.1
10	Jan	1999	254.61
11	Jan	1999	255.59
12	Jan	1999	255.5
13	Jan	1999	255.16
14	Jan	1999	254.85
15	Jan	1999	254.78
16	Jan	1999	253.05
17	Jan	1999	253.26
18	Jan	1999	254.27
19	Jan	1999	251.77
20	Jan	1999	252.43
21	Jan	1999	253.18
22	Jan	1999	253.89
23	Jan	1999	254.64
24	Jan	1999	254.84
25	Jan	1999	254.39
26	Jan	1999	254.56
27	Jan	1999	254.19
28	Jan	1999	253.61
29	Jan	1999	254.55
30	Jan	1999	254.68
31	Jan	1999	255.17
1	Feb	1999	253.35
2	Feb	1999	254.17
3	Feb	1999	254.27
4	Feb	1999	254.29
5	Feb	1999	254.21
6	Feb	1999	254.06
7	Feb	1999	253.96
8	Feb	1999	254.35
9	Feb	1999	252.16
10	Feb	1999	252.38
11	Feb	1999	252.31
12	Feb	1999	251.89
13	Feb	1999	252
14	Feb	1999	252.89
15	Feb	1999	252.1
16	Feb	1999	252.4
17	Feb	1999	252.5
18	Feb	1999	252.75
19	Feb	1999	252.53
20	Feb	1999	253.66
21	Feb	1999	254.56
22	Feb	1999	254.25
23	Feb	1999	253.39
24	Feb	1999	254.14
25	Feb	1999	254.64
26	Feb	1999	254.04
27	Feb	1999	253.38
28	Feb	1999	253.93
1	Mar	1999	254.42
2	Mar	1999	255.15
3	Mar	1999	254.66
4	Mar	1999	253.23
5	Mar	1999	253.66
6	Mar	1999	254.5
7	Mar	1999	252.51
8	Mar	1999	252.54
9	Mar	1999	252.96
10	Mar	1999	251.93
11	Mar	1999	251.86
12	Mar	1999	251.85
13	Mar	1999	252.56
14	Mar	1999	252.63
15	Mar	1999	251.85
16	Mar	1999	252.05
17	Mar	1999	251.62
18	Mar	1999	251.87
19	Mar	1999	251.78
20	Mar	1999	251.77
21	Mar	1999	251.89
22	Mar	1999	251.83
[truncated: 2,749 more rows]
